# Supplementary material for: Fucoxanthin Induces Ferroptosis in Cancer Cells via Downregulation of the Nrf2/HO−1/GPX4 Pathway
Source: Molecules. 2024 Jun 14;29(12):2832. doi: 10.3390/molecules29122832 (PMC11206433; doi:10.3390/molecules29122832)
Supplement: Supplementary file 1 [file molecules-29-02832-s001.zip]

Archive with 1 entries (1 files):
- molecules-3033580-supplementary.pdf
